# Supplementary material for: Some Interventions to Shift Meta-Norms Are Effective for Changing Behaviors in Low- and Middle-Income Countries: A Rapid Systematic Review
Source: Int J Environ Res Public Health. 2022 Jun 14;19(12):7312. doi: 10.3390/ijerph19127312 (PMC9223853; doi:10.3390/ijerph19127312)
Supplement: Supplementary file 1 [file ijerph-19-07312-s001.zip]

Archive with 1 entries (1 files):
- ijerph-1727716-supplementary.pdf
